# Supplementary material for: Exploring the Impacts of Genotype-Management-Environment Interactions on Wheat Productivity, Water Use Efficiency, and Nitrogen Use Efficiency under Rainfed Conditions
Source: Plants (Basel). 2021 Oct 27;10(11):2310. doi: 10.3390/plants10112310 (PMC8623311; doi:10.3390/plants10112310)
Supplement: Supplementary file 1 [file plants-10-02310-s001.zip]

Archive with 1 entries (1 files):
- plants-1346352-supplementary.pdf
